# Supplementary material for: Antibiotic prophylaxis in ragged placental membranes: a prospective, multicentre, randomized trial
Source: BMC Pregnancy Childbirth. 2019 Jul 11;19:240. doi: 10.1186/s12884-019-2373-9 (PMC6624936; doi:10.1186/s12884-019-2373-9)
Supplement: Supplementary file 1 — Contains tabulated anonymized raw patient data in XLSX Worksheet format. (XLSX 64 kb) [file 12884_2019_2373_MOESM1_ESM.xlsx]

## Sheet: Sheet1
Centre	ID	Age (yr)	Parity	BMI (kg/m2)	Smoking	Medical ds	Prev Prem34	STD	Gestation	Instrumental	Internal.FBS	Second stage (min)	VE	Randomization	2wk	6wk	Compliance
SGH	101	31	2	20.03	No	No	No	No	39.29	No	No	4	3	Prophylaxis	No	No	Yes
SGH	102	25	2	40.9	No	No	No	No	38.4	No	No	67	5	Prophylaxis	Yes	No	No
SGH	104	31	2	30.1	No	No	No	No	39	No	No	8	2	Prophylaxis	No	No	Yes
SGH	106	29	1	33.5	No	No	No	No	39.29	No	No	9	4	Prophylaxis	No	No	Yes
SGH	108	27	3	24.6	No	No	No	No	39	No	No	1	1	Prophylaxis	No	No	Yes
SGH	216	32	2	23	No	No	No	No	38.6	No	No	5	3	Prophylaxis	No	No	Yes
SGH	217	24	1	22.68	No	No	No	No	39.4	No	No	60	3	Prophylaxis	No	No	Yes
SGH	218	36	3	22.3	No	No	No	No	39	Yes	No	50	2	Prophylaxis	No	No	Yes
SGH	220	29	2	16.2	No	No	No	No	40.2	No	No	13	3	Prophylaxis	No	No	Yes
SGH	321	18	2	21.64	No	No	No	No	34.3	No	No	5	5	Prophylaxis	No	No	Yes
SGH	323	23	1	19.7	No	No	No	No	37.4	No	No	19	3	Prophylaxis	No	No	Yes
SGH	328	34	4	27.8	No	No	No	No	38.4	No	No	3	2	Prophylaxis	No	No	Yes
SGH	329	18	1	32.02	No	No	No	No	40.1	No	No	2	7	Prophylaxis	No	No	Yes
SGH	330	32	1	18.72	No	No	No	No	39.4	Yes	No	103	3	Prophylaxis	No	No	Yes
SGH	431	22	2	25.5	No	No	No	No	38.4	No	No	26	4	Prophylaxis	No	No	Yes
SGH	432	28	2	29.9	No	No	No	No	39.6	No	No	2	4	Prophylaxis	No	No	Yes
SGH	434	19	1	22	No	No	No	No	40.1	No	No	10	1	Prophylaxis	No	No	Yes
SGH	438	26	3	13.81	No	No	No	No	38.1	No	No	15	5	Prophylaxis	No	No	Yes
SGH	440	26	1	26.5	No	No	No	No	39.5	Yes	No	22	10	Prophylaxis	No	No	Yes
SGH	541	25	1	27.1	No	No	No	No	37	No	No	4	5	Prophylaxis	No	No	Yes
SGH	545	38	4	26.42	No	No	No	No	38.6	No	No	5	3	Prophylaxis	No	No	Yes
SGH	547	28	2	20.96	No	No	No	No	38.5	No	No	21	3	Prophylaxis	No	No	Yes
SGH	548	20	2	32	No	No	No	No	37.5	No	No	7	9	Prophylaxis	No	No	Yes
SGH	549	29	2	33.1	No	Yes	Yes	No	38	No	No	6	2	Prophylaxis	No	No	Yes
SGH	651	37	4	35.2	No	No	No	No	38.1	No	No	5	5	Prophylaxis	No	No	Yes
SGH	653	36	3	29.56	No	No	No	No	38.1	No	No	8	7	Prophylaxis	No	No	Yes
SGH	654	36	2	36.43	No	No	No	No	38.1	No	No	10	2	Prophylaxis	No	No	Yes
SGH	660	38	2	18.1	No	No	No	No	39	No	No	5	3	Prophylaxis	No	No	Yes
SGH	764	33	4	26.98	No	No	No	No	26.98	No	No	5	1	Prophylaxis	No	No	Yes
SGH	766	31	4	29.5	Yes	No	No	No	38	No	No	4	2	Prophylaxis	No	No	Yes
SGH	767	27	1	28.1	No	No	No	No	40.3	No	No	15	4	Prophylaxis	No	No	Yes
SGH	768	29	3	24.1	No	No	No	No	38.3	No	No	5	1	Prophylaxis	No	No	Yes
SGH	769	38	4	19.34	No	No	No	No	38	No	No	5	2	Prophylaxis	No	No	Yes
SGH	871	19	1	26.2	No	No	No	No	38.2	No	No	45	5	Prophylaxis	No	No	Yes
SGH	873	22	2	29.3	No	No	No	No	40	No	No	6	7	Prophylaxis	No	No	Yes
SGH	877	21	2	26.4	No	No	No	No	40.1	No	No	18	4	Prophylaxis	No	No	Yes
SGH	878	22	2	24	No	Yes	No	No	39	No	No	3	12	Prophylaxis	No	No	Yes
SGH	880	34	3	28.2	No	No	No	No	38.4	No	No	4	5	Prophylaxis	No	No	Yes
SGH	982	31	2	22.64	No	No	No	No	40	No	No	1	4	Prophylaxis	No	No	Yes
SGH	983	20	2	22.3	No	No	No	No	37.3	No	No	6	4	Prophylaxis	No	No	Yes
SGH	987	28	6	37.89	No	No	No	No	40.9	No	No	2	3	Prophylaxis	No	No	Yes
SGH	989	30	2	25.48	No	No	No	No	38	No	No	5	2	Prophylaxis	No	No	Yes
SGH	990	24	3	22.12	No	No	No	No	38.6	No	No	4	4	Prophylaxis	No	No	Yes
SGH	1092	24	2	18.3	Yes	No	No	No	37	No	No	5	5	Prophylaxis	No	No	Yes
SGH	1093	39	2	29.46	No	No	No	No	39	No	No	15	5	Prophylaxis	No	No	Yes
SGH	1094	19	1	23.6	No	No	No	No	39.3	No	No	13	2	Prophylaxis	No	No	Yes
SGH	1098	25	1	26	No	No	No	No	39.3	No	No	15	6	Prophylaxis	No	No	Yes
SGH	1099	22	3	29.5	No	No	No	No	39.6	No	No	3	3	Prophylaxis	No	No	Yes
SGH	11103	22	2	16.1	No	No	No	No	37.2	No	No	5	4	Prophylaxis	No	No	Yes
SGH	11105	31	1	20	No	No	No	No	40.4	Yes	No	12	5	Prophylaxis	No	No	Yes
SGH	11106	35	3	26.7	No	Yes	No	No	36.4	No	No	14	6	Prophylaxis	No	No	Yes
SGH	11110	30	3	23	No	No	No	No	36.5	No	No	7	8	Prophylaxis	No	No	Yes
SGH	12113	26	1	25.27	No	No	No	No	38.3	No	No	27	10	Prophylaxis	No	No	Yes
SGH	12117	27	5	26	No	No	No	No	40.3	No	No	3	7	Prophylaxis	No	No	Yes
SGH	12119	37	1	27.9	No	No	No	No	38.2	No	No	30	6	Prophylaxis	No	No	Yes
SGH	12120	33	3	35.8	No	No	No	No	39.3	No	No	12	4	Prophylaxis	No	No	Yes
SGH	13121	27	1	29.8	No	No	No	No	40.4	Yes	No	43	9	Prophylaxis	No	No	Yes
SGH	13123	28	2	999	No	No	No	No	39.4	No	No	2	3	Prophylaxis	No	No	Yes
SGH	13125	25	4	34.7	No	No	No	No	39.2	No	No	3	5	Prophylaxis	No	No	Yes
SGH	13128	22	1	19.1	No	No	No	No	38.4	No	No	53	7	Prophylaxis	No	No	Yes
SGH	13129	44	2	20.8	No	No	No	No	38.6	No	No	11	3	Prophylaxis	No	No	Yes
SGH	14132	21	1	26.3	No	No	No	No	39	No	No	11	2	Prophylaxis	No	No	Yes
SGH	14133	27	1	21.74	No	No	No	No	39.2	No	No	10	4	Prophylaxis	No	No	Yes
SGH	14137	30	3	26	No	No	No	No	39	No	No	9	4	Prophylaxis	No	No	Yes
SGH	14138	32	3	23	No	No	No	No	38.1	No	No	4	5	Prophylaxis	No	No	Yes
SGH	14140	26	1	25.7	No	No	No	No	38	No	No	8	3	Prophylaxis	No	No	Yes
SGH	15141	29	2	17.7	No	No	No	No	40	No	No	25	3	Prophylaxis	No	No	Yes
SGH	15142	24	2	21.1	No	No	No	No	40.6	No	No	8	3	Prophylaxis	No	No	Yes
SGH	15145	24	1	19	No	No	No	No	38.1	No	No	17	5	Prophylaxis	No	No	Yes
SGH	15150	39	3	20.9	No	No	No	No	38	No	No	3	4	Prophylaxis	No	No	Yes
SGH	16152	20	1	30.5	No	No	No	No	37.4	No	No	4	5	Prophylaxis	No	No	Yes
SGH	16153	28	2	30	No	Yes	No	No	40.1	No	No	5	2	Prophylaxis	No	No	Yes
SGH	16157	21	1	20.2	No	No	No	No	39.3	No	No	25		Prophylaxis	No	No	Yes
SGH	16158	31	3	21.26	No	No	No	No	39.1	No	No			Prophylaxis	No	No	Yes
SGH	16159	33	4	25.5	No	No	No	No	39.2	No	No	5	5	Prophylaxis	No	No	Yes
SGH	17161	24	2	27.6	No	Yes	No	No	38.5	No	No	15	8	Prophylaxis	No	No	Yes
SGH	17162	28	3	28.56	No	No	No	No	41.1	No	No	2	4	Prophylaxis	No	No	Yes
SGH	17166	22	3	23.6	No	No	No	No	38.5	No	No	6	2	Prophylaxis	No	No	Yes
SGH	17167	30	2	30	No	No	No	No	38.2	No	No	18	8	Prophylaxis	No	No	Yes
SGH	17168	24	2	21.1	No	No	No	No	39.2	No	No	5	3	Prophylaxis	No	No	Yes
SGH	18172	33	3	19.86	No	No	No	No	38.5	Yes	No	28	4	Prophylaxis	No	No	Yes
SGH	18175	21	1	999	No	No	No	No	38.5	No	No	17	4	Prophylaxis	No	No	No
SGH	18177	20	1	19.3	No	No	No	No	39.5	No	No	11	2	Prophylaxis	No	No	Yes
SGH	18179	31	1	23.1	No	Yes	No	No	37.3	No	No	14	5	Prophylaxis	No	No	Yes
SGH	19185	22	3	25	No	No	No	No	40	No	No	4	6	Prophylaxis	No	No	Yes
SGH	19186	33	4	26.4	No	Yes	No	No	38.3	No	No	2	9	Prophylaxis	No	No	Yes
SGH	19189	30	2	25.03	No	Yes	No	No	39.2	No	No	2	5	Prophylaxis	No	No	Yes
SGH	19190	24	2	27.25	No	No	No	No	39.4	No	No	7	2	Prophylaxis	No	No	Yes
SGH	20191	28	5	25.2	No	No	No	No	38.6	No	No	6	2	Prophylaxis	No	No	Yes
SGH	20192	26	2	19.5	No	Yes	Yes	No	38.1	No	No	11	2	Prophylaxis	No	No	Yes
SGH	20193	25	1	21.7	No	No	No	No	39.3	No	No	5	6	Prophylaxis	No	No	Yes
SGH	20194	31	2	22.5	No	No	No	No	39.5	No	No	14	5	Prophylaxis	No	No	Yes
SGH	20199	32	3	29.95	No	No	No	No	39.6	No	No	7	4	Prophylaxis	No	No	Yes
SGH	21202	34	4	18	No	No	No	No	37.5	No	No	13	2	Prophylaxis	No	No	Yes
SGH	21205	26	2	29.7	No	No	No	No	39.1	No	No	10	4	Prophylaxis	No	No	Yes
SGH	21206	24	3	19.74	No	No	No	No	37.6	No	No	10	4	Prophylaxis	No	No	Yes
SGH	21209	22	2	23.5	No	No	No	No	40.3	No	No	7	3	Prophylaxis	No	No	Yes
SGH	21210	22	1	24.4	No	Yes	No	No	37	No	No	21	8	Prophylaxis	No	No	Yes
SGH	22212	37	4	23.8	No	No	No	No	39.1	No	No	5	3	Prophylaxis	No	No	Yes
SGH	22214	31	4	28.92	No	No	No	No	40	No	No	5	2	Prophylaxis	No	No	Yes
SGH	22215	39	4	35.3	No	No	No	No	38.2	No	No	5	3	Prophylaxis	No	No	Yes
SGH	22218	31	3	19.13	No	No	No	No	38	No	No	7	3	Prophylaxis	No	No	Yes
SGH	22219	32	5	32.67	No	No	No	No	40.7	No	No	3	5	Prophylaxis	No	No	Yes
SGH	23222	32	3	23.88	No	No	No	No	40.2	No	No	10	3	Prophylaxis	No	No	Yes
SGH	23225	24	1	24.2	Yes	No	No	No	37.1	No	No	7	4	Prophylaxis	No	No	Yes
SGH	23226	37	5	21.9	No	No	No	No	39	No	No	2	4	Prophylaxis	No	No	Yes
SGH	23227	24	2	26.3	No	No	No	No	39.2	No	No	6	3	Prophylaxis	No	No	Yes
SGH	23228	31	1	19.6	No	No	No	No	40.1	No	No	8	7	Prophylaxis	No	No	Yes
SGH	24232	37	3	26.1	No	No	No	No	38.1	No	No	4	2	Prophylaxis	No	No	Yes
SGH	24236	33	5	25.6	No	No	No	No	39.2	No	No	10	7	Prophylaxis	No	No	Yes
SGH	24238	36	4	26.3	No	No	No	No	38.7	No	No	7	3	Prophylaxis	No	No	Yes
SGH	24240	26	1	22.07	No	No	No	No	39.2	No	No	2	3	Prophylaxis	No	No	Yes
SGH	25241	27	1	19.7	No	Yes	No	No	38.1	Yes	No	25	4	Prophylaxis	No	No	Yes
SGH	25242	28	3	25.4	No	No	No	No	39	No	No	3	4	Prophylaxis	No	No	Yes
SGH	25246	28	3	23	No	No	No	No	40.1	No	No	2	4	Prophylaxis	No	No	Yes
SGH	25248	25	3	20.9	No	No	No	No	39.4	No	No	2	2	Prophylaxis	No	No	Yes
SGH	25249	34	1	25.49	No	No	No	No	37.5	No	No	18	5	Prophylaxis	No	No	Yes
SGH	25250	24	3	34	No	No	No	No	40.6	No	No	3	1	Prophylaxis	No	No	Yes
SGH	26252	21	1	21.2	No	No	No	No	40.6	No	No	41	4	Prophylaxis	No	No	Yes
SGH	26255	34	4	25.67	No	Yes	No	No	38.5	No	No	3	4	Prophylaxis	No	No	Yes
SGH	26256	44	9	30	No	Yes	Yes	No	34.4	No	No	4	2	Prophylaxis	No	No	Yes
SGH	26257	22	2	18.59	No	No	No	No	37.6	No	No	8	4	Prophylaxis	No	No	Yes
SGH	26258	20	2	23.8	No	No	No	No	38.3	No	No	7	3	Prophylaxis	No	No	Yes
SGH	27262	38	6	31	No	No	No	No	39.3	No	No	10	6	Prophylaxis	No	No	Yes
SGH	27263	22	2	34.4	No	Yes	No	No	38	No	No	3	7	Prophylaxis	No	No	Yes
SGH	27269	36	2	26.31	No	No	No	No	36	No	No	11	4	Prophylaxis	No	No	Yes
SGH	27270	24	3	17.54	Yes	No	No	No	39.1	No	No	10	4	Prophylaxis	No	No	Yes
SGH	28271	28	1	22.49	No	No	No	No	38.5	No	No	9	3	Prophylaxis	No	No	Yes
SGH	28272	27	2	24.3	No	No	No	No	39.1	No	No	13	4	Prophylaxis	No	No	Yes
SGH	28274	42	3	23.5	No	No	No	No	39.6	No	No	2	7	Prophylaxis	No	No	Yes
SGH	28279	37	5	29	No	No	Yes	No	39.3	No	No	1	2	Prophylaxis	No	No	Yes
SGH	28280	21	2	30.9	No	No	No	No	39.6	No	No	5	2	Prophylaxis	No	No	Yes
SGH	29282	26	3	28.1	No	No	No	No	37.6	No	No	7	5	Prophylaxis	No	No	Yes
SGH	29283	36	2	35.71	No	No	No	No	39.4	No	No	3	2	Prophylaxis	No	No	Yes
SGH	29284	39	5	35.1	No	Yes	No	No	38.2	No	No	2	2	Prophylaxis	No	No	Yes
SGH	29286	28	2	27	No	No	No	No	39.4	Yes	No	12	4	Prophylaxis	No	No	Yes
SGH	29290	26	1	20.37	No	No	No	No	40.1	No	No	32	5	Prophylaxis	No	No	Yes
SGH	30292	22	2	21.6	No	No	No	No	36.4	No	No	18	4	Prophylaxis	No	No	Yes
SGH	30294	25	1	16.47	No	No	No	No	37.1	No	No	11	4	Prophylaxis	No	No	Yes
SGH	30295	32	3	18.2	No	No	No	No	38.5	No	No	10	3	Prophylaxis	No	No	Yes
SGH	30297	38	5	27.2	No	No	No	No	40.1	No	No	7	4	Prophylaxis	No	No	Yes
SGH	30298	25	2	18.9	No	No	No	No	39.4	No	No	6	2	Prophylaxis	No	No	Yes
SGH	31303	21	2	24.02	No	No	No	No	38.5	No	No	7	2	Prophylaxis	No	No	Yes
SGH	31304	18	2	33.6	No	No	No	No	36.1	No	No	11	12	Prophylaxis	No	No	Yes
SGH	31306	32	1	19	No	Yes	No	No	39.5	Yes	No	15	4	Prophylaxis	No	No	Yes
SGH	31307	27	6	31	No	Yes	No	No	38.2	No	No	5	4	Prophylaxis	No	No	Yes
SGH	31308	26	5	29.1	No	No	No	No	39.1	No	No	18	3	Prophylaxis	No	No	Yes
SGH	32312	25	1	21.64	No	No	No	No	39.2	No	No	13	6	Prophylaxis	No	No	Yes
SGH	32316	28	2	25.46	No	Yes	No	No	40.1	No	No	16	5	Prophylaxis	No	No	Yes
SGH	32317	32	3	28.35	No	No	No	No	37.6	No	No	6	3	Prophylaxis	No	No	Yes
SGH	32318	27	2	19.3	No	No	No	No	40	No	No	11	1	Prophylaxis	No	No	Yes
SGH	32319	29	2	26	No	No	No	No	37	No	No	60	5	Prophylaxis	No	No	Yes
SGH	33321	28	3	21.39	No	No	Yes	No	37.2	No	No	10	3	Prophylaxis	No	No	Yes
SGH	33322	20	1	28.88	No	Yes	No	No	39.6	No	No	11	8	Prophylaxis	No	No	Yes
SGH	33323	28	3	32.2	No	No	No	No	39.8	No	No	9	5	Prophylaxis	No	No	Yes
SGH	33328	21	3	21.4	No	No	No	No	35	No	No	2	3	Prophylaxis	No	No	Yes
SGH	33330	34	3	25.4	No	No	No	No	39	No	No	7	4	Prophylaxis	No	No	Yes
SGH	34333	35	2	22.15	No	No	No	No	39.1	No	No	9	7	Prophylaxis	Yes	Yes	No
SGH	34334	26	1	28	No	No	No	No	38.5	No	No	120	10	Prophylaxis	No	No	Yes
SGH	34336	29	3	30	No	No	No	No	38.2	No	No	15	6	Prophylaxis	No	No	Yes
SGH	34338	32	4	29.8	No	No	No	No	39.6	No	No	7	4	Prophylaxis	No	No	Yes
SGH	34339	25	1	24.6	No	No	No	No	40.3	No	No	28	5	Prophylaxis	No	No	Yes
SGH	35341	28	4	37.3	No	No	No	No	39.1	No	No	13	10	Prophylaxis	No	No	Yes
SGH	35343	28	2	22.98	No	Yes	No	No	38.3	No	No	15	3	Prophylaxis	No	No	Yes
SGH	35345	31	3	26.7	No	No	No	No	34.5	No	No	1	4	Prophylaxis	No	No	Yes
SGH	35347	28	4	29.7	No	No	No	No	40.3	No	No	15	10	Prophylaxis	No	No	Yes
SGH	35350	27	2	23	No	No	No	No	37.5	No	No	8	2	Prophylaxis	No	No	Yes
SGH	36351	31	1	29.9	No	No	No	No	23.1	No	No	8	2	Prophylaxis	No	No	Yes
SGH	36352	23	3	28	No	No	No	No	37.4	No	No	3	4	Prophylaxis	No	No	Yes
SGH	36354	35	3	23.6	No	No	No	No	37.6	No	No	15	2	Prophylaxis	No	No	Yes
SGH	36355	26	1	21.4	No	No	No	No	40.4	No	No	29	4	Prophylaxis	No	No	Yes
SGH	36357	33	3	28.7	No	No	No	No	38.6	No	No	4	8	Prophylaxis	No	No	Yes
SGH	37361	30	2	20.5	No	No	No	No	34	No	No	5	4	Prophylaxis	Yes	No
SGH	37365	21	2	25.76	No	No	No	No	38.2	No	No	13	6	Prophylaxis	No	No	Yes
SGH	37366	30	1	20.4	No	No	No	No	39.2	No	No	26	7	Prophylaxis	No	No	Yes
SGH	37367	34	3	32.4	No	No	No	No	37.1	No	No	4	2	Prophylaxis	No	No	Yes
SGH	37370	26	3	18	No	No	No	No	39.5	No	No	5	4	Prophylaxis	No	No	Yes
SGH	38372	26	3	24.34	No	No	No	No	39	No	No	10	6	Prophylaxis	No	No	Yes
SGH	38373	31	3	27.9	No	No	No	No	39.4	No	No	2	5	Prophylaxis	No	No	Yes
SGH	38375	24	3	30.11	No	No	No	No	38.2	No	No	9	5	Prophylaxis	No	No	Yes
SGH	38378	29	3	19.1	No	No	No	No	40.1	No	No	7	5	Prophylaxis	No	No	Yes
SGH	38379	25	3	21.1	No	No	No	No	38.6	No	No	3	5	Prophylaxis	No	No	Yes
SGH	39381	26	3	24.25	No	No	No	No	39.1	No	No	8	6	Prophylaxis	No	No	Yes
SGH	39382	33	2	22.6	No	No	No	No	39.1	No	No	27	2	Prophylaxis	No	No	Yes
SGH	39385	28	1	23.65	No	No	No	No	36.3	No	No	20	6	Prophylaxis	No	No	Yes
SGH	39386	23	1	16	No	No	No	No	37.6	No	No	6	3	Prophylaxis	No	No	Yes
SGH	39387	32	3	32.13	No	No	No	No	40.3	No	No	5	1	Prophylaxis	No	No	Yes
SGH	40391	23	2	25	No	No	No	No	39.6	No	No	8	3	Prophylaxis	No	No	Yes
SGH	40392	33	1	21.9	No	No	No	No	38	No	No	25	4	Prophylaxis	No	No	Yes
SGH	40394	33	2	31.6	No	No	Yes	No	39	No	No	5	5	Prophylaxis	No	No	Yes
SGH	40396	24	1	23.5	No	No	No	No	38.3	No	No	38	3	Prophylaxis	No	No	Yes
SGH	40399	18	1	20.3	No	No	No	No	37.3	No	No	21	3	Prophylaxis	No	No	Yes
SGH	41401	37	3	35	No	No	No	No	39.4	No	No	2	1	Prophylaxis	No	No	Yes
SGH	41402	33	3	26.01	No	No	No	No	40	No	No	4	3	Prophylaxis	No	No	Yes
SGH	41403	26	2	24.75	No	No	No	No	37.5	No	No	5	9	Prophylaxis	No	No	Yes
SGH	41408	22	1	17.47	No	No	No	No	37.3	No	No	3	6	Prophylaxis	No	No	Yes
SGH	41409	32	3	26.6	No	No	No	No	40.1	No	No	2	3	Prophylaxis	No	No	Yes
SGH	42411	26	2	28.2	No	No	No	No	39.6	No	No	14	8	Prophylaxis	No	No	Yes
SGH	42413	21	3	18	No	Yes	No	No	39.6	No	No	1	3	Prophylaxis	No	No	Yes
SGH	42414	34	7	24.6	No	No	No	No	41.2	No	No	19		Prophylaxis	No	No	Yes
SGH	42416	34	3	25.3	No	No	No	No	39	No	No	6	4	Prophylaxis	No	No	Yes
SGH	42418	37	7	30.8	No	No	No	No	37.5	No	No	2	6	Prophylaxis	No	No	Yes
SGH	43421	26	2	24.9	No	No	No	No	39.4	No	No	41	1	Prophylaxis	No	No	Yes
SGH	43422	29	1	21.9	No	No	No	No	39.6	No	No	20	4	Prophylaxis	No	No	Yes
SGH	43424	25	1	20.8	No	No	No	No	38	No	No	5	5	Prophylaxis	No	No	Yes
SGH	43429	26	3	17.4	No	No	No	No	39.2	No	No	2	2	Prophylaxis	No	No	Yes
SGH	43430	35	4	24.43	No	No	No	No	38.5	No	No	5	8	Prophylaxis	No	No	Yes
SGH	44431	19	2	15	No	No	No	No	39.1	No	No	2	1	Prophylaxis	No	No	Yes
SGH	44432	26	1	25.51	No	No	No	No	39	No	No	23	3	Prophylaxis	No	No	Yes
SGH	44434	25	1	25.9	No	No	No	No	40.1	Yes	No	48	3	Prophylaxis	No	No	Yes
SGH	44435	29	1	22.8	No	Yes	No	No	37.2	No	No	10	5	Prophylaxis	No	No	Yes
SGH	44438	30	1	27.2	No	No	No	No	39.2	No	No	22	2	Prophylaxis	No	No	Yes
SGH	45441	23	1	21.6	No	No	No	No	35.5	No	No	28	7	Prophylaxis	No	No	Yes
SGH	45445	27	2	28	No	No	No	No	37.2	No	No	9	8	Prophylaxis	No	No	Yes
SGH	45446	26	1	20.15	No	No	No	No	37.5	No	No	11	8	Prophylaxis	No	No	Yes
SGH	45447	38	3	22	No	No	No	No	37.4	No	No	6	6	Prophylaxis	No	No	Yes
SGH	45448	29	2	26.5	No	No	No	No	40.1	Yes	No	95	4	Prophylaxis	No	No	Yes
SGH	46451	22	1	20.2	No	No	No	No	37.3	No	No	15	8	Prophylaxis	No	No	Yes
SGH	46452	37	3	27.2	No	No	No	No	36.2	No	No	5	4	Prophylaxis	No	No	Yes
SGH	46454	25	1	15.1	No	No	No	No	39.6	No	No	12	6	Prophylaxis	No	No	Yes
SGH	46455	26	1	16.7	No	No	No	No	37.5	No	No	5	6	Prophylaxis	No	No	Yes
SGH	46457	23	1	17.6	No	No	No	No	39.1	No	No	7	7	Prophylaxis	No	No	Yes
SGH	47461	24	3	27.5	No	No	No	No	40.1	No	No	7	6	Prophylaxis	No	No	Yes
SGH	47464	26	2	26	No	Yes	No	No	39.5	No	No	5	4	Prophylaxis	No	No	Yes
SGH	47466	31	2	22.81	No	No	No	No	38.5	No	No	8	8	Prophylaxis	No	No	Yes
SGH	47468	27	2	28.8	No	No	No	No	39.3	No	No	2	3	Prophylaxis	No	No	Yes
SGH	47470	32	2	22.1	No	No	No	No	38.3	No	No	6	2	Prophylaxis	No	No	Yes
SGH	48473	30	1	20	No	Yes	No	No	39.5	No	No	14	6	Prophylaxis	No	No	Yes
SGH	48474	33	2	24.7	No	No	Yes	No	39.3	No	No	11	3	Prophylaxis	No	No	Yes
SGH	48475	29	2	18.2	No	No	No	No	39.2	No	No	12	3	Prophylaxis	No	No	Yes
SGH	48479	19	1	20.3	No	No	No	No	41.1	No	No	18	3	Prophylaxis	No	No	Yes
SGH	48480	33	3	27.8	No	No	No	No	38	No	No	7	4	Prophylaxis	No	No	Yes
SGH	49482	28	2	30	No	No	No	No	38.2	No	No	3	3	Prophylaxis	No	No	Yes
SGH	49484	33	2	33	No	No	No	No	39.4	No	No	6	5	Prophylaxis	No	No	Yes
SGH	49486	39	3	29.8	No	No	No	No	40.1	No	No	6	8	Prophylaxis	No	No	Yes
SGH	49487	23	2	21.5	No	No	No	No	37.2	No	No	6	4	Prophylaxis	No	No	Yes
SGH	49489	31	2	20.12	No	No	No	No	40.2	No	No	32	8	Prophylaxis	No	No	Yes
SGH	50491	27	1	22.7	No	No	No	No	38.2	No	No	6	3	Prophylaxis	No	No	Yes
SGH	50493	34	3	23.8	No	No	No	No	39	No	No	2	3	Prophylaxis	No	No	Yes
SGH	50496	34	4	23.4	No	No	No	No	37.5	No	No	2	2	Prophylaxis	No	No	Yes
SGH	50497	29	1	23.3	No	No	No	No	38.6	No	No	15	3	Prophylaxis	No	No	Yes
SGH	50500	25	2	36.9	No	No	No	No	40.5	No	No	8	2	Prophylaxis	No	No	Yes
SGH	51504	32	2	24.34	No	No	No	No	37.2	No	No	3	4	Prophylaxis	No	No	Yes
SGH	51507	34	3	33.13	No	No	No	No	39.6	No	No	4	5	Prophylaxis	No	No	Yes
SGH	51508	27	2	24	No	No	No	No	41	No	No	8	4	Prophylaxis	No	No	Yes
SGH	51509	22	3	20.3	No	No	No	No	37	No	No	2	1	Prophylaxis	No	No	Yes
SGH	51510	24	1	23.72	No	No	No	No	37.2	No	No	11	10	Prophylaxis	No	No	Yes
SGH	52513	38	4	32.45	No	No	No	No	38	No	No	5	7	Prophylaxis	No	No	No
SGH	52514	22	2	22	No	No	No	No	38	No	No	10	6	Prophylaxis	No	No	Yes
SGH	52518	23	1	19.6	No	No	No	No	40.4	Yes	No	74	6	Prophylaxis	No	No	Yes
SGH	52519	32	2	19.09	No	No	No	No	39.5	No	No	27	5	Prophylaxis	No	No	Yes
SGH	52520	35	4	25.61	No	No	No	No	38.1	No	No	19	3	Prophylaxis	No	No	Yes
SGH	53521	35	4	27.4	No	No	No	No	41	No	No	3	1	Prophylaxis	No	No	Yes
SGH	53523	29	2	28.5	No	No	No	No	39.2	No	No	4	5	Prophylaxis	No	No	Yes
SGH	53524	37	4	26.2	No	No	No	No	40.6	No	No	3	5	Prophylaxis	No	No	Yes
SGH	53526	21	2	17.26	No	No	No	No	38.3	No	No	39	8	Prophylaxis	No	No	Yes
SGH	53527	29	3	30.7	No	No	No	No	39	No	No	9	4	Prophylaxis	No	No	Yes
SGH	54534	35	5	29.9	No	No	No	No	40.4	No	No	5	5	Prophylaxis	No	No	Yes
SGH	54536	19	1	15.16	No	No	No	No	37.1	No	No	4	7	Prophylaxis	No	No	Yes
SGH	54537	31	2	26.34	No	No	No	No	38.4	No	No	6	4	Prophylaxis	No	No	Yes
SGH	54538	24	3	23.01	No	No	Yes	No	37.2	No	No	6	5	Prophylaxis	No	No	Yes
SGH	55541	29	4	30	No	No	No	No	38	No	No	2	2	Prophylaxis	No	No	Yes
SGH	55544	18	2	18.7	No	No	No	No	37.1	No	No	8	3	Prophylaxis	No	No	Yes
SGH	55545	26	2	34	No	No	No	No	40.4	Yes	No	18	4	Prophylaxis	No	No	Yes
SGH	55547	31	2	21.1	No	No	No	No	39	No	No	8	8	Prophylaxis	No	No	Yes
SGH	55548	22	3	30.2	No	No	No	No	41.2	No	No	5	7	Prophylaxis	No	No	Yes
SGH	56551	30	3	34	No	No	No	No	40.1	No	No	5	6	Prophylaxis	No	No	Yes
SGH	56554	26	2	21.8	No	No	No	No	38.5	No	No	10	3	Prophylaxis	No	No	Yes
SGH	56555	26	3	38.5	No	No	No	No	40	No	No	2	2	Prophylaxis	No	No	Yes
SGH	56556	20	2	24.5	No	No	No	No	39.5	No	No	31	2	Prophylaxis	No	No	Yes
SGH	56559	31	1	33.4	No	No	No	No	40.3	No	No	58	7	Prophylaxis	No	No	Yes
SGH	57561	26	1	26	No	No	No	No	38	No	No	18	5	Prophylaxis	No	No	Yes
SGH	57563	33	2	16.33	No	No	No	No	39.4	No	No	15	5	Prophylaxis	No	No	Yes
SGH	57564	30	2	35	No	No	No	No	39	No	No	3	3	Prophylaxis	No	No	Yes
SGH	57568	19	1	20	No	No	No	No	38	No	No	10	5	Prophylaxis	No	No	Yes
SGH	57569	29	2	17.7	No	No	No	No	38.6	Yes	No	16	6	Prophylaxis	No	No	Yes
SGH	58571	36	8	35.6	No	No	No	No	38.4	No	No	3	4	Prophylaxis	No	No	Yes
SGH	58572	22	2	17.41	No	No	No	No	39.3	No	No	4	1	Prophylaxis	No	No	Yes
SGH	58575	30	4	18.8	Yes	No	No	No	39.6	No	No	5	6	Prophylaxis	No	No	Yes
SGH	58576	27	4	19.68	No	No	Yes	No	39.2	No	No	8	4	Prophylaxis	No	No	No
SGH	58579	27	1	28.5	No	No	No	No	38	No	No	8	2	Prophylaxis	No	No	Yes
SGH	59581	18	1	19.3	No	No	No	No	39.2	No	No	28	3	Prophylaxis	No	No	Yes
SGH	59584	33	2	31	No	Yes	No	No	38.3	No	No	25	8	Prophylaxis	No	No	Yes
SGH	59587	33	4	20	No	No	No	No	38.4	No	No	5	4	Prophylaxis	No	No	Yes
SGH	59587	22	2	19.6	No	No	No	No	39	No	No	10	4	Prophylaxis	No	No	Yes
SGH	59589	31	3	21	No	No	No	No	40.1	No	No	2	4	Prophylaxis	No	No	Yes
SGH	60591	23	2	18	No	No	No	No	38	No	No	5	6	Prophylaxis	No	No	Yes
SGH	60594	18	1	21.75	No	No	No	No	38	No	No	22	6	Prophylaxis	No	No	Yes
SGH	60596	38	6	22.3	No	No	No	No	38.2	No	No	2	5	Prophylaxis	No	No	Yes
SGH	60597	37	5	31.6	No	Yes	No	No	38	No	No	3	5	Prophylaxis	No	No	Yes
SGH	60600	38	6	20.84	No	No	No	No	39.1	No	No	25	4	Prophylaxis	No	No	Yes
HSA	104	28	1	34.76	No	No	No	No	37.5	No	No	6	1	Prophylaxis	No	No	Yes
HSA	107	22	3	23.2	No	No	Yes	No	40.4	No	No	3	5	Prophylaxis	No	No	Yes
HSA	108	27	3	28.1	No	No	No	No	38.4	No	No	5	2	Prophylaxis	No	No	Yes
HSA	109	27	1	20.1	No	No	No	No	37.6	No	No	7	2	Prophylaxis	No	No	Yes
HSA	211	20	1	21.9	No	No	No	No	39.5	No	No	45	2	Prophylaxis	No	No	Yes
HSA	213	25	2	37.2	No	No	No	No	40.4	No	No	7	4	Prophylaxis	No	No	Yes
HSA	321	30	3	39.6	No	No	No	No	39.2	No	No	10	2	Prophylaxis	No	No	Yes
HSA	323	27	1	21.2	No	No	No	No	40.2	No	No	55	4	Prophylaxis	No	No	Yes
HSA	327	31	3	23.05	No	No	No	No	35	No	No	8	1	Prophylaxis	No	No	Yes
HSA	433	40	1	27.2	No	No	No	No	38.4	No	No	13	9	Prophylaxis	No	No	Yes
HSA	434	19	2	25.34	No	No	No	No	39.2	No	No	7	3	Prophylaxis	No	No	Yes
HSA	438	34	2	26.24	No	No	No	No	38.5	No	No	4	4	Prophylaxis	No	No	Yes
HSA	439	21	2	17.51	No	No	No	No	40.2	No	No	25	5	Prophylaxis	No	No	Yes
Bintulu	101	37	3	26.1	No	No	No	No	41.2	No	No	12	4	Prophylaxis	No	No	Yes
Bintulu	102	24	3	33.5	No	No	No	No	40.5	No	No	5	4	Prophylaxis	No	No	Yes
Bintulu	106	26	4	26.19	Yes	No	No	No	36.2	No	No	5	3	Prophylaxis	No	No	Yes
Bintulu	212	23	1	28	No	No	No	No	41.2	Yes	No	45	10	Prophylaxis	No	No	Yes
Bintulu	213	32	3	31	No	No	No	No	38.3	No	No	17	6	Prophylaxis	No	No	Yes
Bintulu	215	22	2	21	No	No	No	No	37.3	No	No	1	3	Prophylaxis	No	No	Yes
Bintulu	218	18	1	19	No	No	No	No	38.4	No	No	10	4	Prophylaxis	No	No	Yes
Bintulu	219	32	5	25.5	No	No	No	No	40.3	No	No	40	5	Prophylaxis	No	No	Yes
Bintulu	321	19	2	21.6	No	Yes	No	No	32.4	No	No	15	3	Prophylaxis	No	No	Yes
Bintulu	323	23	1	28.51	No	No	No	No	39.3	No	No	6	2	Prophylaxis	No	No	Yes
Bintulu	324	19	2	20.4	No	No	No	No	40	No	No	4	5	Prophylaxis	No	No	Yes
Bintulu	329	30	2	23.4	No	No	No	No	37.6	No	No	15	3	Prophylaxis	No	No	Yes
Bintulu	433	36	3	29.5	No	No	No	No	39.2	No	No	9	3	Prophylaxis	No	No	Yes
Bintulu	435	27	4	31.4	No	No	No	No	38.2	No	No	7	4	Prophylaxis	No	No	Yes
Bintulu	438	32	3	24	No	No	No	No	39.5	No	No	7	5	Prophylaxis	No	No	Yes
Bintulu	439	19	3	27.7	No	No	No	No	39.1	No	No	9	5	Prophylaxis	No	No	Yes
Bintulu	545	18	1	19.6	No	No	No	No	36.5	No	No	10	4	Prophylaxis	No	No	Yes
Bintulu	548	26	3	23	No	No	No	No	37.5	No	No	3	2	Prophylaxis	No	No	Yes
Bintulu	549	20	2	24.7	No	No	No	No	40.2	No	No	1	7	Prophylaxis	No	No	Yes
Bintulu	651	35	3	24.2	No	No	No	No	38.5	No	No	4	3	Prophylaxis	No	No	Yes
Bintulu	657	23	1	25.2	No	No	No	No	38.1	Yes	No	20	3	Prophylaxis	No	No	Yes
Bintulu	660	25	4	31	Yes	No	No	No	37.4	No	No	2	7	Prophylaxis	No	No	Yes
Bintulu	761	27	3	17.85	No	No	No	No	35.6	No	No	6	2	Prophylaxis	No	No	Yes
Bintulu	762	30	3	33.11	No	No	No	No	37.3	No	No	14	12	Prophylaxis	No	No	Yes
Bintulu	765	16	1	27	No	No	No	No	39.2	No	No	18	7	Prophylaxis	No	No	Yes
Bintulu	768	28	3	31	No	Yes	No	No	40.4	No	No	5	4	Prophylaxis	No	No	Yes
Bintulu	876	27	2	37.6	No	No	No	No	40.5	No	No	5	2	Prophylaxis	No	No	Yes
Bintulu	878	29	4	29.75	No	No	No	No	37.1	No	No	3	7	Prophylaxis	No	No	Yes
SGH	103	20	1	17.54	No	No	No	No	36.86	No	No	107	2	No Prophylaxis	No	No	Not applicable
SGH	105	40	3	31.6	No	Yes	No	No	38	No	No	5	3	No Prophylaxis	No	No	Not applicable
SGH	109	18	1	16.64	No	No	No	No	35.5	No	No	20	7	No Prophylaxis	No	No	Not applicable
SGH	110	33	3	23.6	No	No	No	No	40.1	No	No	12	2	No Prophylaxis	No	No	Not applicable
SGH	211	19	1	20.8	No	No	No	No	39.1	No	No	10	3	No Prophylaxis	No	No	Not applicable
SGH	212	27	3	25.4	No	No	No	No	40.2	No	No	2	2	No Prophylaxis	No	No	Not applicable
SGH	213	27	2	17.3	No	No	No	No	40.1	No	No	8	3	No Prophylaxis	No	No	Not applicable
SGH	215	33	3	20.4	No	No	No	No	39	No	No	5	2	No Prophylaxis	No	No	Not applicable
SGH	219	28	2	32.4	No	No	No	No	38.1	No	No	5	1	No Prophylaxis	No	No	Not applicable
SGH	322	29	1	23.4	No	No	No	No	40.1	No	No	28	3	No Prophylaxis	No	No	Not applicable
SGH	324	18	1	18.6	No	No	No	No	40.1	No	No	11	8	No Prophylaxis	No	No	Not applicable
SGH	325	36	5	26.6	No	Yes	No	No	38.3	No	No	4	5	No Prophylaxis	No	No	Not applicable
SGH	326	21	2	18.35	No	No	Yes	No	35.2	No	No	20	2	No Prophylaxis	No	No	Not applicable
SGH	327	32	3	18.5	No	No	No	No	40.2	No	No	80	6	No Prophylaxis	No	No	Not applicable
SGH	433	21	1	14.7	No	No	No	No	38.5	Yes	No	76	7	No Prophylaxis	No	No	Not applicable
SGH	435	33	3	23.19	No	No	No	No	38.5	No	No	7	5	No Prophylaxis	No	No	Not applicable
SGH	437	29	1	21.4	No	No	No	No	40.3	No	No	13	5	No Prophylaxis	No	No	Not applicable
SGH	437	37	3	22.56	No	No	No	No	40.6	No	No	9	4	No Prophylaxis	No	No	Not applicable
SGH	439	44	4	27.4	No	Yes	No	No	36.2	No	No	8	3	No Prophylaxis	No	No	Not applicable
SGH	542	23	2	24.81	No	No	No	No	39.5	No	No	3	5	No Prophylaxis	No	No	Not applicable
SGH	543	28	1	27	No	No	No	No	38.3	No	No	60	3	No Prophylaxis	No	No	Not applicable
SGH	544	28	4	27.28	No	No	No	No	38.6	No	No	7	4	No Prophylaxis	No	No	Not applicable
SGH	546	21	1	18.26	No	No	No	No	38.2	No	No	10	2	No Prophylaxis	No	No	Not applicable
SGH	652	30	2	33.75	No	No	No	No	38.1	No	No	7	3	No Prophylaxis	No	No	Not applicable
SGH	655	18	1	18.39	No	No	No	No	37	No	No	5	2	No Prophylaxis	No	No	Not applicable
SGH	656	21	2	24.73	No	No	No	No	39	No	No	3	3	No Prophylaxis	No	No	Not applicable
SGH	657	26	2	20	No	No	No	No	39.5	No	No	9	4	No Prophylaxis	No	No	Not applicable
SGH	659	22	1	28	No	No	No	No	38	No	No	5	6	No Prophylaxis	No	No	Not applicable
SGH	762	24	3	22.5	No	No	No	No	37.2	No	No	3	5	No Prophylaxis	No	No	Not applicable
SGH	763	40	3	27.75	No	Yes	No	No	38	Yes	No	12	6	No Prophylaxis	No	No	Not applicable
SGH	765	19	1	30.84	No	No	No	No	39.6	No	No	4	2	No Prophylaxis	No	No	Not applicable
SGH	770	18	1	21.2	No	No	No	No	39.1	No	No	13	5	No Prophylaxis	No	No	Not applicable
SGH	872	35	4	24.5	No	No	No	No	38.1	No	No	6	7	No Prophylaxis	No	No	Not applicable
SGH	874	29	3	22.51	No	No	No	No	40	No	No	7	4	No Prophylaxis	No	No	Not applicable
SGH	875	37	7	31.8	No	No	No	No	37.6	No	No	5	4	No Prophylaxis	No	No	Not applicable
SGH	876	38	5	27.59	No	No	No	No	39	No	No	9	2	No Prophylaxis	No	No	Not applicable
SGH	879	27	1	18	No	No	No	No	38.5	No	No	6	2	No Prophylaxis	No	No	Not applicable
SGH	981	35	3	29.56	No	No	No	No	40	No	No	5	4	No Prophylaxis	No	No	Not applicable
SGH	984	30	3	23.9	No	No	No	No	38.1	No	No	5	2	No Prophylaxis	No	No	Not applicable
SGH	985	26	1	42	No	No	No	No	40.6	No	No	60	6	No Prophylaxis	No	No	Not applicable
SGH	986	34	3	39.6	No	No	No	No	40.3	No	No	7	6	No Prophylaxis	No	No	Not applicable
SGH	988	24	4	16.19	No	No	No	No	40	No	No	9	4	No Prophylaxis	No	No	Not applicable
SGH	10100	30	2	26.9	No	No	Yes	No	28.6	No	No	2	4	No Prophylaxis	No	No	Not applicable
SGH	1091	30	1	31.83	No	No	No	No	37.1	No	No	16	1	No Prophylaxis	No	No	Not applicable
SGH	1095	23	2	19.8	No	No	No	No	39.1	No	No	4	1	No Prophylaxis	No	No	Not applicable
SGH	1096	31	1	20	No	No	No	No	38.6	No	No	35	5	No Prophylaxis	No	No	Not applicable
SGH	1097	36	4	38	No	Yes	No	No	37.6	No	No	44	4	No Prophylaxis	No	No	Not applicable
SGH	11101	26	1	23.1	No	Yes	No	No	36.5	No	No	9	6	No Prophylaxis	No	No	Not applicable
SGH	11102	28	1	28.6	No	No	No	No	37.4	No	No	3	3	No Prophylaxis	No	No	Not applicable
SGH	11107	23	1	21.3	No	No	No	No	38.5	No	No	13	5	No Prophylaxis	No	No	Not applicable
SGH	11108	20	2	27.8	No	No	No	No	36.4	No	No	17	7	No Prophylaxis	No	No	Not applicable
SGH	12112	38	4	19.5	No	No	No	No	39.4	No	No	7	7	No Prophylaxis	No	No	Not applicable
SGH	12114	32	1	21	No	No	No	No	42.3	No	No	12	7	No Prophylaxis	No	No	Not applicable
SGH	12115	25	1	30	No	No	No	No	40.3	No	No	45	7	No Prophylaxis	No	No	Not applicable
SGH	12116	36	4	29.17	No	Yes	No	No	39	No	No	17	2	No Prophylaxis	No	No	Not applicable
SGH	12118	32	3	24.2	No	No	No	No	40.1	No	No	5	5	No Prophylaxis	No	No	Not applicable
SGH	13122	30	1	22.91	No	No	No	No	37.5	No	No	22	7	No Prophylaxis	No	No	Not applicable
SGH	13124	31	3	32	No	No	No	No	37.4	No	No	5	5	No Prophylaxis	No	No	Not applicable
SGH	13126	21	2	17.3	No	No	No	No	38.4	Yes	No	31	3	No Prophylaxis	No	No	Not applicable
SGH	13127	21	2	25.18	No	No	No	No	37.6	Yes	Yes	31	3	No Prophylaxis	No	No	Not applicable
SGH	13130	37	4	23.3	No	No	No	No	38.3	No	No	5	4	No Prophylaxis	No	No	Not applicable
SGH	14131	33	3	23.9	No	No	No	No	39.1	No	No	3	7	No Prophylaxis	No	No	Not applicable
SGH	14134	26	1	20.45	No	No	No	No	38.4	No	No	11	3	No Prophylaxis	No	No	Not applicable
SGH	14135	29	1	29.12	No	Yes	No	No	39	No	No	13	6	No Prophylaxis	No	No	Not applicable
SGH	14136	31	2	20.29	No	No	No	No	40.6	No	No	24	5	No Prophylaxis	No	No	Not applicable
SGH	14139	31	3	29.38	No	No	No	No	39.3	No	No	4	2	No Prophylaxis	No	No	Not applicable
SGH	15143	22	1	17.26	No	No	No	No	37.1	No	No	10	7	No Prophylaxis	No	No	Not applicable
SGH	15144	31	5	24.3	No	No	No	No	39.6	No	No	8	3	No Prophylaxis	No	No	Not applicable
SGH	15147	31	3	27	No	No	No	No	39.5	No	No	3	6	No Prophylaxis	No	No	Not applicable
SGH	15148	23	1	27.02	No	No	No	No	39.5	No	No	14	3	No Prophylaxis	No	No	Not applicable
SGH	16151	24	1	21.8	No	No	No	No	36.4	No	No	10	6	No Prophylaxis	No	No	Not applicable
SGH	16154	37	4	20.2	No	No	No	No	35.5	No	No	5	4	No Prophylaxis	No	No	Not applicable
SGH	16155	42	4	31.5	No	Yes	No	No	40.1	No	No	5	3	No Prophylaxis	No	No	Not applicable
SGH	16156	33	6	28.6	No	No	No	No	39.6	No	No	3	4	No Prophylaxis	No	No	Not applicable
SGH	17163	25	1	20.2	No	No	No	No	39.5	No	No	24	6	No Prophylaxis	No	No	No
SGH	17164	29	1	25.06	No	No	No	No	40.2	No	No	8	6	No Prophylaxis	No	No	Not applicable
SGH	17165	24	1	24	No	No	No	No	38	No	No	20	3	No Prophylaxis	No	No	Not applicable
SGH	17169	22	1	18.9	No	No	No	No	37.1	No	No	7	3	No Prophylaxis	No	No	Not applicable
SGH	17170	25	1	28.9	No	No	No	No	36.4	No	No	14	5	No Prophylaxis	No	No	Not applicable
SGH	18171	17	1	999	No	No	No	No	38.3	No	No	13	5	No Prophylaxis	No	No	Not applicable
SGH	18173	20	2	25.6	No	No	No	No	38.4	No	No	2		No Prophylaxis	No	No	Not applicable
SGH	18174	31	2	25.5	No	No	No	No	37.5	No	No	5	5	No Prophylaxis	No	No	Not applicable
SGH	18180	34	1	33.2	No	Yes	No	No	36.3	No	No	66	5	No Prophylaxis	No	No	No
SGH	19181	28	2	29.31	No	No	No	No	38.5	No	No	3	6	No Prophylaxis	No	No	Not applicable
SGH	19182	26	3	22.5	No	No	No	No	36	No	No	2	7	No Prophylaxis	No	No	Not applicable
SGH	19183	22	1	21.2	No	No	No	No	39.5	No	No	50	4	No Prophylaxis	No	No	Not applicable
SGH	19184	22	1	20	No	No	No	No	36.4	No	No	10	9	No Prophylaxis	No	No	Not applicable
SGH	19187	23	1	25.8	No	No	No	No	39.1	No	No	8	6	No Prophylaxis	No	No	Not applicable
SGH	20195	20	1	21.5	No	No	No	No	39.2	No	No	16	4	No Prophylaxis	No	No	Not applicable
SGH	20196	37	8	25.4	No	No	No	No	36.1	No	No	10	12	No Prophylaxis	No	No	Not applicable
SGH	20197	27	1	26.83	No	No	No	No	39.6	No	No	10	4	No Prophylaxis	No	No	Not applicable
SGH	20198	35	2	23.41	Yes	No	Yes	No	34.1	No	No	8	3	No Prophylaxis	No	No	Not applicable
SGH	20200	35	3	28.6	No	No	No	No	36.6	No	No	5	7	No Prophylaxis	No	No	Not applicable
SGH	21201	31	2	25.11	No	No	No	No	40	No	No	6	4	No Prophylaxis	No	No	Not applicable
SGH	21203	39	5	22.2	No	No	No	No	39.6	No	No	7	5	No Prophylaxis	No	No	Not applicable
SGH	21204	23	2	19.57	No	No	No	No	38.5	No	No	5	3	No Prophylaxis	No	No	Not applicable
SGH	21207	30	3	16.6	No	No	No	No	39.3	No	No	6	1	No Prophylaxis	No	No	Not applicable
SGH	21208	21	1	23.3	No	No	No	No	40	No	No	9	3	No Prophylaxis	No	No	Not applicable
SGH	22211	25	2	31.24	Yes	No	No	No	37.3	No	No	11	6	No Prophylaxis	No	No	Not applicable
SGH	22213	31	2	24.13	No	No	No	No	39.2	No	No	9	3	No Prophylaxis	No	No	Not applicable
SGH	22216	33	3	17.1	No	No	No	No	39.6	No	No	4	5	No Prophylaxis	No	No	Not applicable
SGH	22217	23	3	18.4	No	No	No	No	40.2	No	No	6	5	No Prophylaxis	No	No	Not applicable
SGH	22220	35	2	17.2	No	No	No	No	39.4	No	No	10	5	No Prophylaxis	No	No	Not applicable
SGH	23221	23	3	19.4	No	No	No	No	40.6	No	No	2	4	No Prophylaxis	No	No	Not applicable
SGH	23223	23	2	24.88	No	No	No	No	39.5	No	No	16	6	No Prophylaxis	No	No	Not applicable
SGH	23224	31	4	25.5	No	No	No	No	40.6	No	No	5	7	No Prophylaxis	No	No	Not applicable
SGH	23229	27	1	24.4	No	No	No	No	39.5	No	No	7	4	No Prophylaxis	No	No	Not applicable
SGH	23230	33	4	20.47	No	No	No	No	39.2	No	No	11	3	No Prophylaxis	No	No	Not applicable
SGH	24231	33	2	21.9	No	No	No	No	39.1	No	No	19	6	No Prophylaxis	No	No	Not applicable
SGH	24233	27	1	17	No	No	No	No	37.6	No	No	19	4	No Prophylaxis	No	No	Not applicable
SGH	24234	18	1	17.5	No	No	No	No	39.2	No	No	75	4	No Prophylaxis	No	No	Not applicable
SGH	24235	36	7	24.6	No	No	No	No	38.2	No	No	5	3	No Prophylaxis	No	No	Not applicable
SGH	24237	41	7	19.77	No	No	No	No	38.1	No	No	5	3	No Prophylaxis	No	No	Not applicable
SGH	24239	24	1	22.6	No	No	No	No	40.3	No	No	45	7	No Prophylaxis	No	No	Not applicable
SGH	25243	22	3	22.76	No	No	No	No	38.1	No	No	18	2	No Prophylaxis	No	No	Not applicable
SGH	25244	18	1	19.7	No	Yes	No	No	40.1	No	No	10	8	No Prophylaxis	No	No	Not applicable
SGH	25245	22	1	18.9	No	No	No	No	39	No	No	14	4	No Prophylaxis	No	No	Not applicable
SGH	25247	33	3	36.76	Yes	No	No	No	39.1	No	No	10	5	No Prophylaxis	No	No	Not applicable
SGH	26251	34	4	23.8	No	No	No	No	39.1	No	No	10	3	No Prophylaxis	No	No	Not applicable
SGH	26253	32	5	23.3	No	No	No	No	40.8	No	No	30	4	No Prophylaxis	No	No	Not applicable
SGH	26259	35	5	27	No	No	No	No	37.5	No	No	20	10	No Prophylaxis	No	No	Not applicable
SGH	27261	20	1	26.85	No	No	No	No	38	No	No	13	6	No Prophylaxis	No	No	Not applicable
SGH	27264	33	2	15.2	No	No	No	No	40.1	No	No	40	4	No Prophylaxis	No	No	Not applicable
SGH	27266	27	2	31.2	No	No	No	No	36.1	No	No	19	5	No Prophylaxis	No	No	Not applicable
SGH	27267	34	2	23.5	No	No	No	No	39.5	No	No	3	1	No Prophylaxis	No	No	Not applicable
SGH	27268	18	1	27.1	No	No	No	No	38.2	No	No	6	6	No Prophylaxis	No	No	Not applicable
SGH	28273	33	4	29.7	No	No	No	No	39.4	No	No	3	4	No Prophylaxis	No	No	Not applicable
SGH	28275	33	3	23.9	No	No	No	No	39.3	No	No	37	3	No Prophylaxis	No	No	Not applicable
SGH	28276	28	4	39.24	No	No	No	No	38	No	No	15	10	No Prophylaxis	No	No	Not applicable
SGH	28277	19	1	23.8	No	No	No	No	40.1	Yes	Yes	30	20	No Prophylaxis	No	No	Not applicable
SGH	28278	36	5	22.6	No	No	No	No	38	No	No	5	4	No Prophylaxis	No	No	Not applicable
SGH	29281	40	5	26.4	No	Yes	Yes	No	39.3	No	No	4	6	No Prophylaxis	No	No	Not applicable
SGH	29285	27	2	31.4	No	No	No	No	38.1	No	No	2	1	No Prophylaxis	No	No	Not applicable
SGH	29287	29	1	23.67	No	No	No	No	39.6	Yes	No	40	10	No Prophylaxis	No	No	Not applicable
SGH	29288	22	3	26.27	No	No	No	No	37.1	No	No	5	3	No Prophylaxis	No	No	Not applicable
SGH	29289	25	2	17.2	No	No	Yes	No	38.2	No	No	9	5	No Prophylaxis	No	No	Not applicable
SGH	30291	28	4	25.6	No	No	No	No	40	No	No	3	4	No Prophylaxis	No	No	Not applicable
SGH	30293	21	2	25.47	No	No	No	No	39.6	No	No	9	3	No Prophylaxis	No	No	Not applicable
SGH	30296	34	2	28.4	No	No	No	No	38.5	No	No	2	3	No Prophylaxis	No	No	Not applicable
SGH	30299	27	1	21.5	No	No	No	No	34.6	Yes	Yes	27	3	No Prophylaxis	No	No	Not applicable
SGH	30300	26	1	31.1	No	No	No	No	37.2	Yes	Yes	15	10	No Prophylaxis	No	No	Not applicable
SGH	31301	23	1	33.7	No	No	No	No	38.2	No	No	5	3	No Prophylaxis	No	No	Not applicable
SGH	31302	26	3	25.2	No	No	No	No	39.4	No	No	30	5	No Prophylaxis	No	No	Not applicable
SGH	31309	38	3	23	No	No	No	No	36.5	No	No	28	8	No Prophylaxis	No	No	Not applicable
SGH	31310	33	2	28	No	No	No	No	37.5	No	No	12	4	No Prophylaxis	No	No	Not applicable
SGH	32311	27	2	30	No	No	No	No	38.3	No	No	38	9	No Prophylaxis	No	No	Not applicable
SGH	32313	19	2	20.49	No	No	No	No	41.3	No	No	7	6	No Prophylaxis	No	No	Not applicable
SGH	32314	38	10	28.2	No	No	No	No	37.4	No	No	1	9	No Prophylaxis	No	No	Not applicable
SGH	32315	26	2	36.7	No	No	No	No	40	No	No	4	6	No Prophylaxis	No	No	Not applicable
SGH	32320	27	3	28	No	No	No	No	35.5	No	No	19	3	No Prophylaxis	No	No	Not applicable
SGH	33324	27	3	26.38	No	Yes	No	No	38.3	No	No	6	6	No Prophylaxis	No	No	Not applicable
SGH	33326	36	4	22.3	No	No	No	No	38.2	No	No	5	3	No Prophylaxis	No	No	Not applicable
SGH	33327	15	1	20.1	No	No	No	No	37.5	No	No	5	1	No Prophylaxis	No	No	Not applicable
SGH	33329	41	4	26.47	No	No	No	No	38.3	No	No	12	6	No Prophylaxis	No	No	Not applicable
SGH	34331	24	1	21.14	No	No	No	No	38.6	No	No	21	4	No Prophylaxis	No	No	Not applicable
SGH	34332	36	4	29.7	No	No	No	No	38.2	No	No	3	4	No Prophylaxis	No	No	Not applicable
SGH	34335	34	3	21.86	No	No	No	No	39.1	No	No	6	2	No Prophylaxis	No	No	Not applicable
SGH	34337	30	4	29	No	Yes	No	No	38.1	No	No	30	2	No Prophylaxis	No	No	Not applicable
SGH	34340	24	1	23.07	No	No	No	No	39.4	Yes	No	16	6	No Prophylaxis	No	No	Not applicable
SGH	35342	26	2	16.92	No	No	No	No	38.4	No	No	10	3	No Prophylaxis	No	No	Not applicable
SGH	35344	27	3	27.9	No	No	No	No	40.8	No	No	4	7	No Prophylaxis	No	No	Not applicable
SGH	35346	22	1	17	No	No	No	No	37.2	No	No	37	7	No Prophylaxis	No	No	Not applicable
SGH	35348	28	1	17.4	No	No	No	No	38.6	No	No	20	5	No Prophylaxis	No	No	Not applicable
SGH	35349	26	3	33.2	No	No	No	No	39.5	No	No	3	3	No Prophylaxis	No	No	Not applicable
SGH	36353	19	1	19.1	No	No	No	No	40.1	No	No	17	6	No Prophylaxis	No	No	Not applicable
SGH	36356	25	2	22.22	No	No	No	No	40.2	No	No	10	3	No Prophylaxis	No	No	Not applicable
SGH	36358	23	2	32.48	No	No	No	No	41.2	No	No	3	6	No Prophylaxis	No	No	Not applicable
SGH	36359	20	1	17.5	No	No	No	No	38	Yes	No	14	6	No Prophylaxis	No	No	Not applicable
SGH	36360	32	1	31.01	No	No	No	No	39.4	No	No	18	10	No Prophylaxis	No	No	Not applicable
SGH	37362	21	1	35	No	No	No	No	39.4	No	No	15	4	No Prophylaxis	No	No	Not applicable
SGH	37363	23	1	21	No	Yes	No	No	37.5	No	No	7	10	No Prophylaxis	No	No	Not applicable
SGH	37364	29	2	21.86	No	No	No	No	40	No	No	5	3	No Prophylaxis	No	No	Not applicable
SGH	37368	27	1	18.3	No	No	No	No	38.4	No	No	55	10	No Prophylaxis	No	No	Not applicable
SGH	37369	29	3	21.5	No	No	No	No	40.4	No	No	5	3	No Prophylaxis	No	No	Not applicable
SGH	38371	23	2	19.1	No	No	No	No	41	No	No	5	5	No Prophylaxis	No	No	Not applicable
SGH	38374	18	2	29.9	No	No	No	No	39.4	No	No	8	3	No Prophylaxis	No	No	Not applicable
SGH	38376	35	4	28.5	No	Yes	Yes	No	36.6	No	No	10	3	No Prophylaxis	No	No	Not applicable
SGH	38377	24	3	30.45	No	No	No	No	40	No	No	3	6	No Prophylaxis	No	No	Not applicable
SGH	38380	26	1	19.5	No	No	No	No	40.1	No	No	33	4	No Prophylaxis	No	No	Not applicable
SGH	39383	31	1	22.4	No	Yes	No	No	36.2	No	No	52	3	No Prophylaxis	No	No	Not applicable
SGH	39384	32	4	22.2	No	No	No	No	38.5	No	No	3	6	No Prophylaxis	No	No	Not applicable
SGH	39388	40	3	32	Yes	No	No	No	40	No	No	3	3	No Prophylaxis	No	No	Not applicable
SGH	39389	31	2	17	No	No	No	No	40	No	No	6	1	No Prophylaxis	No	No	Not applicable
SGH	39390	40	4	23.2	No	No	No	No	39	No	No	6	5	No Prophylaxis	No	No	Not applicable
SGH	40393	25	4	27.1	No	No	No	No	38.3	No	No	10	3	No Prophylaxis	No	No	Not applicable
SGH	40395	17	1	18.9	No	No	No	No	37	No	No	3	4	No Prophylaxis	No	No	Not applicable
SGH	40397	20	3	25.7	No	No	No	No	37.3	No	No	20	4	No Prophylaxis	No	No	Not applicable
SGH	40398	37	3	27.6	No	No	No	No	40.1	No	No	7	6	No Prophylaxis	No	No	Not applicable
SGH	40400	26	3	24	No	No	No	No	39.6	No	No	11	4	No Prophylaxis	No	No	Not applicable
SGH	41404	25	1	23.7	No	No	No	No	40	No	No	49	6	No Prophylaxis	No	No	Not applicable
SGH	41405	28	2	27.5	No	No	No	No	38.5	No	No	13	4	No Prophylaxis	No	No	Not applicable
SGH	41406	22	2	24.69	No	No	No	No	38.1	No	No	4	3	No Prophylaxis	No	No	Not applicable
SGH	41407	34	3	22.3	No	No	No	No	38.5	No	No	4	4	No Prophylaxis	No	No	Not applicable
SGH	41410	25	2	30.4	No	No	No	No	38.1	No	No	16	4	No Prophylaxis	No	No	Not applicable
SGH	42412	32	1	24.8	No	No	No	No	39.1	No	No	36	6	No Prophylaxis	No	No	Not applicable
SGH	42417	31	3	37.49	No	No	No	No	38.2	No	No	4	6	No Prophylaxis	No	No	Not applicable
SGH	42419	27	2	21.8	No	No	No	No	36.5	No	No	25	2	No Prophylaxis	No	No	Not applicable
SGH	42420	34	4	23.1	No	No	No	No	38.4	No	No	4	2	No Prophylaxis	No	No	Not applicable
SGH	43423	42	5	19.7	No	No	No	No	40.3	No	No	8	7	No Prophylaxis	No	No	Not applicable
SGH	43425	23	2	36.78	No	No	No	No	39.4	No	No	4	10	No Prophylaxis	No	No	Not applicable
SGH	43426	29	2	21.3	No	No	No	No	38	No	No	4	7	No Prophylaxis	No	No	Not applicable
SGH	43427	28	5	36.6	No	No	No	No	40	No	No	4	8	No Prophylaxis	No	No	Not applicable
SGH	43428	20	2	19	No	No	No	No	37.4	No	No	5	3	No Prophylaxis	No	No	Not applicable
SGH	44433	30	1	23.1	No	No	No	No	40.1	No	No	18	7	No Prophylaxis	No	No	Not applicable
SGH	44436	28	2	16.6	No	No	No	No	37.3	No	No	9	5	No Prophylaxis	No	No	Not applicable
SGH	44437	25	3	24	No	No	No	No	37.6	No	No	5	3	No Prophylaxis	No	No	Not applicable
SGH	44439	31	2	28.6	No	No	No	No	39.1	No	No	14	9	No Prophylaxis	No	No	Not applicable
SGH	44440	27	2	17.3	No	No	No	No	39	No	No	8	2	No Prophylaxis	No	No	Not applicable
SGH	45442	32	3	21.9	No	No	No	No	38.4	No	No	3	5	No Prophylaxis	No	No	Not applicable
SGH	45443	36	2	31.3	No	No	No	No	38.5	No	No	8	3	No Prophylaxis	No	No	Not applicable
SGH	45444	28	5	30.1	No	Yes	No	No	39.6	No	No	5	6	No Prophylaxis	No	No	Not applicable
SGH	45449	25	1	19.6	No	No	No	No	37.2	No	No	20	4	No Prophylaxis	No	No	Not applicable
SGH	45450	31	3	36	No	No	Yes	No	38.5	No	No	5	4	No Prophylaxis	No	No	Not applicable
SGH	46453	28	4	22.3	No	No	No	No	40.1	No	No	10	3	No Prophylaxis	No	No	Not applicable
SGH	46456	30	2	26.2	No	No	No	No	40.3	No	No	7	7	No Prophylaxis	No	No	Not applicable
SGH	46458	28	3	33.9	No	No	No	No	38.4	No	No	5	5	No Prophylaxis	No	No	Not applicable
SGH	46459	32	1	21.03	No	No	No	No	39.5	Yes	No	75	7	No Prophylaxis	No	No	Not applicable
SGH	46460	22	1	17.28	No	No	No	No	39.6	No	No	10	3	No Prophylaxis	No	No	Not applicable
SGH	47462	30	3	21.37	No	No	No	No	40.1	No	No	4	5	No Prophylaxis	No	No	Not applicable
SGH	47463	24	1	48.4	No	No	No	No	38.2	No	No	19	4	No Prophylaxis	No	No	Not applicable
SGH	47465	27	3	22.54	No	No	No	No	37.5	No	No	2	3	No Prophylaxis	No	No	Not applicable
SGH	47467	28	1	26.1	No	No	No	No	39.1	No	No	6	6	No Prophylaxis	No	No	Not applicable
SGH	47469	23	1	23.1	No	No	No	No	36.3	No	No	11	4	No Prophylaxis	No	No	Not applicable
SGH	48471	25	1	23.9	No	No	No	No	40.6	No	No	7	2	No Prophylaxis	No	No	Not applicable
SGH	48472	30	1	23.6	No	No	No	No	40.4	Yes	No	20	3	No Prophylaxis	No	No	Not applicable
SGH	48476	18	1	20.8	No	No	No	No	37.3	No	No	29	3	No Prophylaxis	No	No	Not applicable
SGH	48477	28	4	20.1	No	No	No	No	38.3	No	No	5	4	No Prophylaxis	No	No	Not applicable
SGH	48478	18	1	20.6	No	No	No	No	40.1	No	No	30	2	No Prophylaxis	No	No	Not applicable
SGH	49481	29	2	22.46	No	No	No	No	39	No	No	8	6	No Prophylaxis	No	No	Not applicable
SGH	49483	22	1	17.88	No	No	No	No	39.6	No	No	17	8	No Prophylaxis	No	No	Not applicable
SGH	49485	33	3	26.48	No	No	No	No	40.6	No	No	5	4	No Prophylaxis	No	No	Not applicable
SGH	49488	21	1	21.04	No	No	No	No	31.4	No	No	5	5	No Prophylaxis	No	No	Not applicable
SGH	49490	26	2	33	No	No	No	No	38.6	No	No	10	3	No Prophylaxis	No	No	Not applicable
SGH	50492	35	4	21.99	No	No	No	No	38.1	No	No	3	4	No Prophylaxis	No	No	Not applicable
SGH	50494	27	2	20.3	No	No	No	No	39.1	No	No	5	9	No Prophylaxis	No	No	Not applicable
SGH	50495	24	3	28.73	No	No	No	No	35.4	No	No	5	4	No Prophylaxis	No	No	Not applicable
SGH	50498	26	1	25.95	No	No	No	No	39	No	No	18	6	No Prophylaxis	No	No	Not applicable
SGH	50499	31	1	19.4	No	No	No	No	39.3	No	No	12	5	No Prophylaxis	No	No	Not applicable
SGH	51501	26	3	23	No	No	No	No	39	No	No	3	2	No Prophylaxis	No	No	Not applicable
SGH	51502	28	1	21.3	No	No	No	No	38.5	No	No	29	3	No Prophylaxis	No	No	Not applicable
SGH	51503	25	1	21	No	No	No	No	38.4	No	No	5	8	No Prophylaxis	No	No	Not applicable
SGH	51505	24	1	23.23	No	No	No	No	38.4	No	No	24	3	No Prophylaxis	No	No	Not applicable
SGH	51506	21	2	25.3	No	No	No	No	40.4	No	No	7	5	No Prophylaxis	No	No	Not applicable
SGH	52511	33	2	17.2	No	No	No	No	39.5	No	No	8	3	No Prophylaxis	No	No	Not applicable
SGH	52512	39	2	26.9	No	No	No	No	40	No	No	6	4	No Prophylaxis	No	No	Not applicable
SGH	52515	29	2	22.3	No	Yes	No	No	39.5	No	No	5	4	No Prophylaxis	No	No	Not applicable
SGH	52517	23	2	20.2	No	No	No	No	39	No	No	10	2	No Prophylaxis	No	No	Not applicable
SGH	53522	29	3	21.8	No	No	No	No	40	No	No	5	3	No Prophylaxis	No	No	Not applicable
SGH	53525	36	3	25.8	No	No	No	No	39	No	No	6	4	No Prophylaxis	No	No	Not applicable
SGH	53528	30	3	28.3	No	Yes	No	No	40	No	No	14	5	No Prophylaxis	No	No	Not applicable
SGH	53529	25	2	33.5	No	No	No	No	38.4	No	No	8	6	No Prophylaxis	No	No	Not applicable
SGH	53530	31	3	27	No	No	No	No	38.5	No	No	3	3	No Prophylaxis	No	No	Not applicable
SGH	54531	29	4	31.2	No	No	No	No	40.3	No	No	3	4	No Prophylaxis	No	No	Not applicable
SGH	54532	35	5	23.2	No	No	No	No	40.1	No	No	3	3	No Prophylaxis	No	No	Not applicable
SGH	54533	32	2	26	No	No	No	No	41	No	No	20	4	No Prophylaxis	No	No	Not applicable
SGH	54535	19	1	23.68	No	No	No	No	40	No	No	18	5	No Prophylaxis	No	No	Not applicable
SGH	54540	26	3	19.3	No	No	Yes	No	40.2	No	No	9	2	No Prophylaxis	No	No	Not applicable
SGH	55542	24	3	27.3	No	No	No	No	36.2	No	No	2	4	No Prophylaxis	No	No	Not applicable
SGH	55543	36	1	24.42	No	No	No	No	39.1	Yes	No	35	6	No Prophylaxis	No	No	Not applicable
SGH	55546	27	3	20.55	No	No	No	No	39.3	No	No	12	7	No Prophylaxis	No	No	Not applicable
SGH	55549	32	3	27.6	No	No	No	No	39.2	No	No	49	7	No Prophylaxis	No	No	Not applicable
SGH	55550	27	2	18.3	No	No	No	No	38.3	No	No	3	3	No Prophylaxis	No	No	Not applicable
SGH	56552	33	3	21.6	No	No	No	No	38.4	No	No	2	6	No Prophylaxis	No	No	Not applicable
SGH	56553	28	4	17.5	No	No	No	No	37.3	No	No	7	5	No Prophylaxis	No	No	Not applicable
SGH	56557	35	6	26.79	No	No	No	No	38.1	No	No	3	4	No Prophylaxis	No	No	Not applicable
SGH	56558	21	2	19.05	No	No	No	No	39.2	No	No	3	4	No Prophylaxis	No	No	Not applicable
SGH	56560	27	1	26.8	No	No	No	No	39.6	No	No	12	6	No Prophylaxis	No	No	Not applicable
SGH	57562	29	1	21.6	No	No	No	No	39.6	No	No	18	3	No Prophylaxis	No	No	Not applicable
SGH	57565	27	2	25.75	No	No	No	No	38.3	No	No	10	4	No Prophylaxis	No	No	Not applicable
SGH	57567	28	3	37	No	No	No	No	39.4	No	No	3	4	No Prophylaxis	No	No	Not applicable
SGH	57570	30	1	21.63	No	No	No	No	40.2	No	No	18	5	No Prophylaxis	No	No	Not applicable
SGH	58572	22	2	18.63	No	Yes	No	No	37.6	No	No	60	7	No Prophylaxis	No	No	Not applicable
SGH	58574	21	1	20	No	No	No	No	39.3	No	No	28	5	No Prophylaxis	No	No	Not applicable
SGH	58577	19	2	19.2	No	No	No	No	37.4	No	No	5	3	No Prophylaxis	No	No	Not applicable
SGH	58578	25	3	26.1	No	No	No	No	39.5	No	No	5	4	No Prophylaxis	No	No	Not applicable
SGH	58580	29	1	22.7	No	No	No	No	39	No	No	15	8	No Prophylaxis	No	No	Not applicable
SGH	59582	37	5	23.02	No	Yes	No	No	38.5	No	No	4	4	No Prophylaxis	No	No	Not applicable
SGH	59583	32	5	27.92	No	No	No	No	40.4	No	No	7	4	No Prophylaxis	No	No	Not applicable
SGH	59585	29	2	25.7	No	No	No	No	37.5	No	No	6	6	No Prophylaxis	No	No	Not applicable
SGH	59586	28	4	20.8	No	No	No	No	38.2	No	No	8	4	No Prophylaxis	No	No	Not applicable
SGH	59590	37	5	27	No	No	No	No	38.3	No	No	8	3	No Prophylaxis	No	No	Not applicable
SGH	60592	30	3	26.8	No	No	No	No	37	No	Yes	6	8	No Prophylaxis	No	No	Not applicable
SGH	60593	41	1	25.8	No	Yes	No	No	37.3	No	No	5	6	No Prophylaxis	No	No	Not applicable
SGH	60595	36	4	27.85	No	No	No	No	39.4	No	No	5	4	No Prophylaxis	No	No	Not applicable
SGH	60598	27	2	18.74	No	No	No	No	39.2	No	No	11	10	No Prophylaxis	No	No	Not applicable
SGH	60599	28	3	25.33	No	No	No	No	40.5	No	No	3	5	No Prophylaxis	No	No	Not applicable
HSA	101	19	1	29.6	No	No	No	No	39.4	No	No	10	3	No Prophylaxis	No	No	Not applicable
HSA	102	19	1	18.8	No	No	No	No	37.1	No	No	30	3	No Prophylaxis	No	No	Not applicable
HSA	105	25	1	28.8	No	No	No	No	39.4	No	No	30	4	No Prophylaxis	No	No	Not applicable
HSA	106	33	4	27.7	No	No	No	No	39.2	No	No	10	1	No Prophylaxis	No	No	Not applicable
HSA	110	29	2	27.34	No	No	No	No	39	No	No	25	3	No Prophylaxis	No	No	Not applicable
HSA	212	24	1	22	No	No	No	No	26	No	No		1	No Prophylaxis	No	No	Not applicable
HSA	214	32	1	36.88	No	No	No	No	37.4	No	No	21	5	No Prophylaxis	No	No	Not applicable
HSA	215	21	1	26.3	No	No	No	No	39.5	No	No	9	4	No Prophylaxis	No	No	Not applicable
HSA	217	31	5	30	No	No	No	No	40.4	No	No	4	4	No Prophylaxis	No	No	Not applicable
HSA	220	18	1	20.4	No	No	No	No	40.2	No	No	10	4	No Prophylaxis	No	No	Not applicable
HSA	324	23	1	20.1	No	No	No	No	38.6	No	No	22	4	No Prophylaxis	No	No	Not applicable
HSA	325	25	2	24.5	No	No	No	No	38.1	No	No	10	4	No Prophylaxis	No	No	Not applicable
HSA	326	23	3	30.2	No	No	No	No	39.2	No	No	10	4	No Prophylaxis	No	No	Not applicable
HSA	329	23	1	18.3	No	No	No	No	38.4	No	No	5	4	No Prophylaxis	No	No	Not applicable
HSA	431	29	2	21.9	No	No	No	No	40	No	No	5	3	No Prophylaxis	No	No	Not applicable
HSA	432	25	2	29.2	No	No	No	No	36.3	No	No	25	6	No Prophylaxis	No	No	Not applicable
HSA	435	27	2	15.92	No	No	No	No	38	No	No	8	2	No Prophylaxis	No	No	Not applicable
HSA	436	27	2	18.7	No	No	No	No	38.3	No	No	6	2	No Prophylaxis	No	No	Not applicable
HSA	437	22	2	23.16	No	No	No	No	39.1	No	No	4	4	No Prophylaxis	No	No	Not applicable
Bintulu	103	33	4	22.3	No	No	No	No	37.3	No	No	30	2	No Prophylaxis	No	No	Not applicable
Bintulu	104	30	3	24.84	No	No	No	No	39.6	No	No	10	4	No Prophylaxis	No	No	Not applicable
Bintulu	108	19	2	35.87	No	No	No	No	38	No	No	4	1	No Prophylaxis	No	No	Not applicable
Bintulu	110	19	1	30	No	No	No	No	38.2	No	No	9	1	No Prophylaxis	Yes	No
Bintulu	211	27	5	18.3	No	No	No	No	37.6	No	No	2	1	No Prophylaxis	No	No	Not applicable
Bintulu	214	22	1	21.6	No	No	No	No	40	No	No	5	2	No Prophylaxis	No	No	Not applicable
Bintulu	216	31	1	31.2	No	No	No	No	40.4	Yes	No	18	4	No Prophylaxis	No	No	Not applicable
Bintulu	217	23	1	24	No	No	No	No	39.1	No	No	9	3	No Prophylaxis	No	No	Not applicable
Bintulu	220	21	1	22	No	No	No	No	36.2	No	No	4	2	No Prophylaxis	No	No	Not applicable
Bintulu	322	36	4	23	No	No	No	No	33.6	No	No	30	3	No Prophylaxis	No	No	Not applicable
Bintulu	325	37	3	28	No	No	No	No	31.2	No	No	4	15	No Prophylaxis	No	No	Not applicable
Bintulu	326	37	6	29.4	No	No	No	No	40.4	No	No	9	3	No Prophylaxis	No	No	Not applicable
Bintulu	327	29	3	23.4	No	No	No	No	39.2	No	No	25	2	No Prophylaxis	No	No	Not applicable
Bintulu	328	29	2	30.7	No	No	No	No	37.5	No	No	4	4	No Prophylaxis	No	No	Not applicable
Bintulu	330	20	1	25.2	No	No	No	No	39	No	No	10	4	No Prophylaxis	No	No	Not applicable
Bintulu	431	21	1	21.5	No	No	No	No	40	No	No	8	11	No Prophylaxis	No	No	Not applicable
Bintulu	432	36	5	20.8	No	No	No	No	37.6	No	No	8	2	No Prophylaxis	No	No	Not applicable
Bintulu	434	28	4	19.1	No	No	No	No	39.1	No	No	5	2	No Prophylaxis	No	No	Not applicable
Bintulu	436	26	2	24	No	No	No	No	37	No	No	6	4	No Prophylaxis	No	No	Not applicable
Bintulu	437	38	10	22	No	Yes	No	No	37.5	No	No	5	4	No Prophylaxis	No	No	Not applicable
Bintulu	542	18	1	19.5	No	No	No	No	37.2	No	No	10	3	No Prophylaxis	No	No	Not applicable
Bintulu	543	37	4	22.4	No	No	No	No	38.5	No	No	10	4	No Prophylaxis	No	No	Not applicable
Bintulu	652	23	2	27.2	No	Yes	No	No	38.2	No	No	7	4	No Prophylaxis	No	No	Not applicable
Bintulu	653	28	3	28.37	No	No	No	No	40.6	No	No	5	3	No Prophylaxis	No	No	Not applicable
Bintulu	654	26	1	19	No	No	No	No	40	Yes	No	60	6	No Prophylaxis	No	No	Not applicable
Bintulu	655	36	2	25.6	No	No	No	No	38.4	No	No	18	3	No Prophylaxis	No	No	Not applicable
Bintulu	656	43	5	27.7	No	No	No	No	39.3	Yes	No	23	4	No Prophylaxis	No	No	Not applicable
Bintulu	763	29	2	25.5	No	No	No	No	39.2	Yes	No	7	5	No Prophylaxis	No	No	Not applicable
Bintulu	764	19	1	17.3	No	No	No	No	39.1	No	No	13	8	No Prophylaxis	No	No	Not applicable
Bintulu	770	31	3	23.26	No	No	No	No	40	Yes	No	13	2	No Prophylaxis	No	No	Not applicable
Bintulu	873	14	1	21.2	No	No	No	No	38.1	Yes	No	20	4	No Prophylaxis	No	No	Not applicable
Bintulu	877	27	2	23	No	No	No	No	38.2	No	No	13	3	No Prophylaxis	No	No	Not applicable
Bintulu	879	43	4	28	No	No	No	No	39.1	No	No	7	3	No Prophylaxis	No	No	Not applicable
